# Supplementary material for: Decision-making approaches used by UK and international health funding organisations for allocating research funds: A survey of current practice
Source: PLoS One. 2020 Nov 5;15(11):e0239757. doi: 10.1371/journal.pone.0239757 (PMC7644005; doi:10.1371/journal.pone.0239757)
Supplement: S1 Dataset — To maintain confidentiality the dataset is split into four sections (organisation demographics, assessment criteria and current peer review practice). All sections have been anonymised and randomised (so row 1 is not necessarily the same funder across all tabs). (XLSX) [file pone.0239757.s002.xlsx]

## Sheet: ORGANISATION DEMOGRAPHICS 1
ORGANISATION DEMOGRAPHICS
type of organisation	country	time taken
Charity	UK	8 minutes, 15 seconds
Charity	UK	37 minutes, 38 seconds
Charity	UK	16 minutes, 27 seconds
Charity	UK	46 minutes, 35 seconds
Government	UK	11 minutes, 18 seconds
Charity	UK	49 minutes, 6 seconds
Charity	UK	22 minutes, 53 seconds
Charity	UK	NOT RECORDED
Government	UK	38 minutes, 30 seconds
Charity	UK	44 minutes, 55 seconds
Government	AUSTRALIA	1 hours, 6 minutes, 16 seconds
Government	AUSTRALIA	51 minutes, 14 seconds
Charity	UK	53 minutes, 26 seconds
Government	UK	54 minutes, 11 seconds
Government	EUROPE	35 minutes, 10 seconds
Charity	EUROPE	10 minutes, 37 seconds
Charity	EUROPE	1 hours, 18 minutes, 16 seconds
Government	UK	24 minutes, 45 seconds
Government	EUROPE	20 minutes, 56 seconds
Government	UK	13 minutes, 38 seconds
Government	UK	33 minutes, 41 seconds
Charity	UK	42 minutes, 37 seconds
Charity	EUROPE	20 minutes, 8 seconds
Charity	UK	36 minutes, 49 seconds
Charity	UK	12 minutes, 36 seconds
Government	UK	17 minutes, 29 seconds
Government	UK	14 minutes, 30 seconds
Charity	EUROPE	25 minutes, 28 seconds
Charity	UK	NOT RECORDED
Charity	UK	NOT RECORDED
Government	UK	58 minutes, 48 seconds

## Sheet: ORGANISATION DEMOGRAPHICS 2
ORGANISATION DEMOGRAPHICS 2
Size of organisation	How many applications are typically received per round for the funding programme?	Success rate for funding programme	What is the average amount of funding per award in this funding programme? (in £)
25-99 people	140	20	350000
250+ people	10	10	25000
100-249 people	25	20	200000
100-249 people	59	13	380000
250+ people	40	10	250000
25-99 people	15	25	175000
250+ people	50	33	750000
100-249 people	30	15	4000000
100-249 people	120	23	250000
25-99 people	60	33	90000
25-99 people	400	5	200000
25-99 people	24	25	225000
0-9 people	100	6	1000000
100-249 people	2250
100-249 people	30	15	275000
25-99 people			540000
0-9 people	80	6	250000
250+ people	50	14	850000
250+ people	130	3	160000
250+ people	42	50	45000
0-9 people	17	100
100-249 people	1800
250+ people		23	700000
100-249 people	30	7	1500000
100-249 people	50	45	4500000
100-249 people	25	33	30000
100-249 people	38	21	1400000
25-99 people	25	20	200000
100-249 people	70	50	1400000
250+ people	30	10	200000
25-99 people	27

## Sheet: ASSESSMENT CRITERIA
ORGANISATION ASSESSMENT CRITERIA
Importance of Assessment Criteria (1 = not important, 4 = very important)														Do core assessment criteria vary depending on the type of application?
Remit and relevance	a need to generate evidence	Scientific rigour	Value for money	Low risk (e.g., study is feasible and likely to produce outputs)	Quantitative methodological design	Qualitative methodological design	Innovation/originality of proposal	Timeliness (e.g. focus on current topics)	Experience of team/principal investigator	Award-holding institution	Engagement with relevant stakeholders	Potential research impact	Potential societal impact
4	4	4	4	3	2	2	2	3	4	2	3	3	3	Yes
3	4	4	3	3	2	2	2	2	3	3	2	2	2	No
4	4	4	4	2	4	4	4	4	4		4	4	4	No
4	4	4	3	3	3	4	4	4	4	3	3	4	4	No
4	4	4	4	4	4	4	4	4	4	4	4	4	4	No
4	3	3	2	1	2	2	4	3	3	3	4	3	3	Yes
4	2	3	2	1	2	2	4	3	3	1	4	4	2	No
4	3	4	3	2	3	3	4	3	3	2	2	3	4	No
4	4	4	4	3	4	4	4	4	4	3	4	4	3	No
4	3	3	4	2	1	1	4	4	4	2	4	4	4	No
4	4	4	4	1	2	2	3	3	3	2	2	3	3	No
4	3	4	4	2	3	3	4	2	2	2	2	4	3	No
4	4	4	4	2	2	2	3	2	1	1	4	4	4	No
4	4	4	3	3			2	3	3		4	3	4	No
4	3	4	3	2	2	2	3	3	3	2	4	3	3	Yes
3	4	4	4	3	4	4	4	2	4		3	4	4	No
4	2	4	4	4	3	3	4	3	3	1	2	4	3	No
4	3	4	3	2	2	4	4	4	3	3	2	4	2	No
3	2	4	2	1	4	4	4	3	3	2	3	4	2	Yes
4	4	4	4	3	3	3	4	4	3	2	4	4	4	No
4	3	4	4	2	3	2	4	3	4	3	3	4	4	No
4	3	4	4	1	1	1	4	2	3	1	4	4	4	No
4	3	4	4	3	4	4	4	4	3	2	3	4	4	No
4		4	4	3	3	4	4	4	4	4		4	4	No
4	4	4	3				3	3	4	1	2	3	2	No
4	4	4	1	2	3	3	4	4	4	1	3	4	1	No
3	4	4	3	3	4	4	3	1	4		3	4	4	No
3	4	4	4	3	1	1	4	2	3	2	4	4	4	No
4	3	4	4	4	3	2	4	4	4	2	4	4	4	No
4	3	4	3	2	3	3	3	3	3	2	4	4	3	Yes
4	4	4	4	4	4	4	4	4	4	4	4	4	4	No

## Sheet: PEER REVIEW PRACTICE
CURRENT PROCESSES FOR DECISION-MAKING FOR GRANT FUND ALLOCATION
What approaches to decision-making are used within the stages/processes of the funding programme?										About the process: at how many stages does the researcher submit an application form (from when an application is first submitted to when a funding decision is made)?	If you use triage, at how many stages can applications be given a non-fund decision?	Is a scoring system used to aid decision-making?	Is it a numeric or word score?	What is the scale?	Who provides the scores?	Do you think that the current decision-making approaches used for the funding programme need to be improved?
Approach	Triage	External peer review/Written review	Face-to-face committee/board meeting	Open peer review	Proportionate external/ written peer review	Flexible board/committee	Virtual board/committee meetings	Partial random allocation/lottery	Sandpits
Additional description	(only some applications go through to the next stage)	(experts in the field who are external to the organisation are sent applications to review)		(reviewers comment publicly on applications)	(where the number of reviewers are assigned according to the size of the grant or where reviewers are assigned certain sections of the application, based on expertise)	(different members attend each meeting based on expertise)	(members 'meet' via telephone or an online platform)	(applications to be funded are selected at random from a predefined pool)	(groups of independent academics/clinicians/researchers are invited to collaborate on research projects)
	Yes	Yes	Yes	No	No	Yes	Yes	No	No	Other	More/Other	Yes	Numeric	1 to 20	External peer reviewers and committee members	No
	Yes	Yes	No	No	No	Not sure	Yes	No	No	Two stage applications	More/Other	Yes	Numeric	1 to 5	External reviewers	Yes
	Yes	Yes	Yes	No	No	No	No	No	No	Two stage applications	Two stage applications	Yes	Both	0-5;Red, Amber, Green	committee members	Not sure
	Yes	Yes	Yes	No	Yes	Yes	No	No	No	One stage applications	Two stage applications	Yes	Numeric	1 to 6	External peer reviewers	Yes
	Yes	Yes	Yes	No	Yes	No	No	No	No	Two stage applications	More/Other	Yes	Numeric	1 to 10	Committee members	No
	Yes	Yes	Yes	No	No	Yes	No	No	No	One stage applications	Two stage applications	Yes	Numeric with explanation	1 to 9	external peer reviewers and panel members	No
	Yes	Yes	Yes	No	No	Yes	No	No	No	One stage applications	More/Other	Yes	Numeric	1 to 9	external peer reviewers and panel members	Yes
	Yes	Yes	Yes	No	Not sure	No	No	No	No	Two stage applications	Not sure	Yes	Numeric		committee members	Yes
	Yes	Yes	Yes	No	Yes	Yes	No	No	No	One stage applications	More/Other	Yes	Numeric	0-6	Both	Yes
	Yes	Yes	Yes	No	No	Yes	No	No	No	Two stage applications	More/Other	Yes	Numeric	1 to 4	committee members, peer reviewers	Not sure
	Yes	Yes	Yes	Not sure	No	No	No	No	No	Two stage applications	Two stage applications	Yes	Numeric	1 to 6	External peer reviewers provide a score. Committee members also.	Not sure
	Yes	Yes	Yes	No	Yes	No	Yes	No	No	Two stage applications	More/Other	Yes	Numeric with definitions	1 to 10	external reviewers and committee members	Yes
	Yes	Yes	Yes	No	Yes	No	No	No	No	Two stage applications	Two stage applications	Yes	Numeric	1 to 10	committee members	Not sure
	Yes	Yes	Yes	No	Yes	No	Yes	No	No	Two stage applications	More/Other	Yes	Numeric	1 to 6	External reviewers, Designated Committee Members and full committee	Yes
	No	Yes	Yes	No	Not sure	Yes	No	No	No	One stage applications		Yes	Word	poor to excellent	external peer reviewers	Yes
	Yes	Yes	Yes	No	No	No	No	No	No	One stage applications	Two stage applications	Yes	Numeric	1 to 7	peer review panel members	Not sure
	No	Yes	No	No	No	No	Yes	No	No	One stage applications	One stage applications	Yes	Numeric	1 to 7	external peer reviewers	No
	No	Yes	Yes	No	No	Yes	No	No	No	One stage applications		Yes	Letter score	A+-UF	committee members	Not sure
	Yes	Yes	Yes	Not sure	Yes	No	No	No	No	One stage applications	More/Other	Yes	Numeric	1 to 6	external peer reviewers and committee members	Not sure
	Yes	Yes	Yes	No	No	No	No	No	No	Two stage applications	Two stage applications	Yes	Numeric	1 to 5	peer reviewers and committee	Not sure
	Yes	Yes	Yes	No	Yes	No	No	No	No	One stage applications	More/Other	Yes	Numeric	1-6 for external peer reviewers, 1-10 for committee members	External peer reviewers and committee members	No
	No	Yes	Yes	No	No	No	No	No	No	One stage applications	One stage applications	Yes	Both	1 to 5	all	Yes
	Yes	Yes	Yes	No		No	No	No	No	Two stage applications	Two stage applications	Yes	Numeric	1-6 for peer review; 1-10 for panel	Peer reviewers; panel members	No
	Yes	Yes	Yes	Yes	Yes	Yes	Yes	No	No	One stage applications	One stage applications	Yes	Numeric	1 to 6	Committee members
	Yes	Yes	No	No	No	No	Yes	No	No	Two stage applications	Two stage applications	Yes	Numeric	0-4	peer reviewers	Yes
	Yes	Yes	Yes	No	Yes	No	No	No	No	Two stage applications	More/Other	Yes	Numeric	1 to 6	external peer reviewers and committee members	Yes
	No	No	No	No	No	No	No	No	Yes	Other		Yes	Numeric	1 to 10	Workshop panel	No
	Yes	Yes	Yes	No	No	Yes	No	No	No	Two stage applications	More/Other	Yes	Numeric	0-5	Both	Not sure
	Yes	Yes	Yes	No	Yes	Yes	Yes	No	Yes	Two stage applications	Two stage applications	Yes	Numeric	0-10	peer reviewers	No
